# Supplementary material for: An Easy Route to Aziridine Ketones and Carbinols
Source: Int J Mol Sci. 2021 Dec 5;22(23):13145. doi: 10.3390/ijms222313145 (PMC8658269; doi:10.3390/ijms222313145)
Supplement: Supplementary file 1 [file ijms-22-13145-s001.zip]

Archive with 1 entries (1 files):
- ijms-1471021-Supplementary-IMG_FIXED2.pdf
